# Supplementary material for: Use of in-silico assays to characterize the ADMET profile and identify potential therapeutic targets of fusarochromanone, a novel anti-cancer agent
Source: In Silico Pharmacol. 2015 Jun 4;3:6. doi: 10.1186/s40203-015-0010-5 (PMC4464579; doi:10.1186/s40203-015-0010-5)
Supplement: Additional file 1: — ADMET Predictor clean output file. Contains all predicted descriptors, parameter settings, and out-of-scope indicator column. [file 40203_2015_10_MOESM1_ESM.xlsx]

## Sheet: clean data
ADMET Predictor(TM) Output file 11/24/2014 1:26:03 PM
Input File Name = C:\Users\m04002127\Downloads\Jupiter04_multi20_ADMET_2D.sdf
Default S+Peff permeability [cm/s x 10^4] model
Default Meylan solubility [mg/mL] model
pH for ionization descriptors = 7.4
pH for pH-sensitive models = 7.4
out of scope
Positive toxicity result
*molname	*Orig.Order	S+Acidic_pKa	S+Mixed_pKa	S+Basic_pKa	DiffCoef	MlogP	S+logP	Outsider_of_S+logP	S+logD	Outsider_of_S+logD	S+logHLC	Outsider_of_S+logHLC	S+Peff	Outsider_of_S+Peff	S+MDCK	Outsider_of_S+MDCK	S+Pcornea	Outsider_of_S+Pcornea	S+Pskin	Outsider_of_S+Pskin	S+Sw	Outsider_of_S+Sw	S+pH	S+IS	S+SF	S+Sp	S+FaSSGF	Outsider_of_S+FaSSGF	S+FaSSIF	Outsider_of_S+FaSSIF	S+FeSSIF	Outsider_of_S+FeSSIF	S+SSR	Outsider_of_S+SSR	S+BBB_Filter	Outsider_of_S+BBB_Filter	S+LogBB	Outsider_of_S+LogBB	S+PrUnbnd	Outsider_of_S+PrUnbnd	S+Vd	Outsider_of_S+Vd	S+RBP	Outsider_of_S+RBP	S+Pgp_Substr	Outsider_of_S+Pgp_Substr	S+Pgp_Inh	Outsider_of_S+Pgp_Inh	S+OATP1B1
FC101 Formyl	1	None	None	8.12; -1.21	0.76	1.5	1.54	0	0.75	0	-9.71	0	1.46	0	137.26	0	81.61	0	1.61	0	0.841	0	9.78	0.823	72.7	5.15	0.796	0	0.523	0	0.416	0	SupSat	0	High	0	0.08	0	46.41	0	6.85	0	0.98	0	No (97%)	0	No (94%)	0	No (97%)
FC101 N	2	None	None	9.20; -0.75	0.73	1.09	1.25	0	-0.53	0	-10.65	0	0.99	0	133.88	0	52.22	0	1.58	0	2.52	0	10.55	2.41	39	95.5	1.67	0	1.68	0	1.34	0	SupSat	0	Low	0	-0.09	0	57.85	0	7.43	0	0.93	0	No (97%)	0	No (94%)	0	No (97%)
Kynurenine B	4	2.46	None	8.55; 1.30	0.93	-1.71	-2.19	0	-2.2	0	-12.84	0	0.36	0	30.75	0	5.08	0	0.03	1	1.8	0	5.57	1.79	37	1.92	13.1	0	11.8	0	1.35	0	SupSat	0	High	0	-0.97	0	100	0	1.12	0	1.04	0	No (97%)	0	No (94%)	0	No (97%)
FC101i	5	None	None	8.71; -0.86	0.71	1.33	1.5	0	0.17	0	-10.59	0	1.36	0	177.39	0	69	0	2.27	0	1.74	0	10.22	1.69	49.2	36.3	5.48	0	1.09	0	3.14	0	SupSat	0	Low	0	-0.11	0	49.8	0	11	0	0.9	0	No (97%)	0	No (94%)	0	No (97%)
Fc101 L	6	None	None	-1.19	0.67	-2.11	-2.11	0	-2.11	0	-8.4	0	0.2	0	155.08	0	18.72	0	0.02	0	0.871	0	7	0.871	74.4	0.871	6.55	0	24.5	0	0.348	0	SupSat	0	Low	0	-0.97	1	96.48	0	1.88	0	0.83	0	No (97%)	0	No (94%)	0	No (87%)
FC101 acetonide R	7	None	None	7.94; -1.04	0.71	1.98	2.32	0	1.67	0	-8.8	0	1.7	0	93.77	0	100.89	0	4.78	0	0.327	0	9.46	0.317	133	1.43	0.332	0	0.191	0	0.162	0	SupSat	0	High	0	0.21	0	27.36	0	7.99	0	0.93	0	No (97%)	0	No (94%)	0	No
Fc101 Imidazole	8	12.08	None	6.22; -1.41	0.77	1.33	2.14	0	2.11	0	-9.7	0	2.36	0	212.86	0	135.64	0	4.45	0	0.0259	0	8.08	0.0255	545	0.0272	0.159	0	0.0366	0	0.14	0	SupSat	0	Low	0	-0.47	0	15.35	0	3.82	0	0.85	0	No (97%)	0	No (69%)	0	No (72%)
Fc101 Ozazole	9	None	None	1.43; -1.39	0.78	1.33	2.35	0	2.35	0	-9.75	0	3.29	0	313.79	0	125.32	0	6.84	0	0.0261	0	7	0.0261	539	0.0261	0.0678	0	0.0216	0	0.135	0	SupSat	0	High	0	-0.46	0	13.1	0	2.76	0	0.81	0	No (97%)	0	No (77%)	0	No (72%)
FC101 M	10	2.35	None	8.60; -0.80	0.76	-1.81	-0.74	0	-0.76	0	-12.3	0	0.3	0	19.29	0	5.96	0	0.08	0	0.176	0	5.94	0.176	179	0.187	7.76	0	0.822	0	0.151	0	SupSat	0	Low	0	-0.86	0	71.37	0	2.36	0	0.85	0	No (97%)	0	No (94%)	0	No (83%)
Fc101 K	11	None	None	7.58; -0.59	0.75	0.4	0.37	0	-0.03	0	-12.48	0	0.55	0	45.78	0	27.37	0	1.04	0	1.15	0	9.58	1.14	60.2	2.86	0.356	0	0.713	0	0.475	0	SupSat	0	High	0	-0.92	0	59.93	0	3.44	0	0.99	0	No (97%)	0	No (94%)	0	No (97%)
Fc101 dehyroxyl	12	None	None	9.52; -0.64	0.74	1.86	2.13	0	0.06	0	-9.54	0	1.19	0	73.01	0	80.21	0	13.34	0	0.546	0	10.37	0.479	97	46.8	0.452	0	0.477	0	0.251	0	SupSat	0	High	0	-0.13	0	42.71	0	8.82	0	0.93	0	No (97%)	0	No (94%)	0	No (97%)
Fc101 phos	13	5.90; 1.55	None	9.01; -0.81	0.69	0.95	-0.91	0	-0.9	0	-12.97	0	0.29	0	14.82	0	4.06	0	0.1	0	0.774	0	4.31	0.753	86.1	25.3	4.86	0	10.1	0	1.32	0	SupSat	0	Low	0	-1.69	1	36.48	0	0.6	0	0.62	0	Yes (95%)	0	No (94%)	0	Yes (56%)
FC101a 04	14	None	None	8.83; -0.69	0.76	0.84	0.89	0	-0.53	0	-11.48	0	0.75	0	44.79	0	37.98	0	1	0	2.34	0	10.36	2.28	39.3	63.6	1.72	0	2.07	0	1.4	0	SupSat	0	Low	0	-0.4	0	66.61	0	6.27	0	0.97	0	No (97%)	0	No (94%)	0	No (97%)
FC101b	15	None	None	-0.29	0.71	0.9	1.04	0	1.04	0	-11.47	0	1.4	0	182.05	0	37.31	0	1.14	0	0.701	0	7	0.701	84.3	0.701	0.216	0	0.0926	0	0.279	0	SupSat	0	High	0	-0.71	0	31.39	0	1.67	0	0.91	0	No (97%)	0	No (72%)	0	No (59%)
[truncated: 88 more columns]
