# Supplementary material for: Use of in-silico assays to characterize the ADMET profile and identify potential therapeutic targets of fusarochromanone, a novel anti-cancer agent
Source: In Silico Pharmacol. 2015 Jun 4;3:6. doi: 10.1186/s40203-015-0010-5 (PMC4464579; doi:10.1186/s40203-015-0010-5)
Supplement: Additional file 2: — Original 2D SDF file used to generate ADMET values. The file contains more than 14 structures, despite only 14 being covered in this original manuscript. Some structures are enantiomers, which are unrecognizable by ADMET Predictor Version 7.1. [file 40203_2015_10_MOESM2_ESM.zip]

Archive with 1 entries (1 files):
- 40203_2015_10_MOESM2_ESM.sdf
