# Supplementary material for: Use of in-silico assays to characterize the ADMET profile and identify potential therapeutic targets of fusarochromanone, a novel anti-cancer agent
Source: In Silico Pharmacol. 2015 Jun 4;3:6. doi: 10.1186/s40203-015-0010-5 (PMC4464579; doi:10.1186/s40203-015-0010-5)
Supplement: Additional file 2: — Original 2D SDF file used to generate ADMET values. The file contains more than 14 structures, despite only 14 being covered in this original manuscript. Some structures are enantiomers, which are unrecognizable by ADMET Predictor Version 7.1. [file 40203_2015_10_MOESM2_ESM.zip › 40203_2015_10_MOESM2_ESM.sdf]

Kynurenine_B
  SLPMS1  03010512002D

 15 15  0  0  0  0  0  0  0  0999 V2000
    0.0000    3.0000    0.0000 C   0  0  0  0  0  0  0  0  0  0  0  0
    0.0000    2.0000    0.0000 O   0  0  0  0  0  0  0  0  0  0  0  0
    0.8660    3.5000    0.0000 C   0  0  0  0  0  0  0  0  0  0  0  0
    1.7321    3.0000    0.0000 C   0  0  0  0  0  0  0  0  0  0  0  0
    2.5981    3.5000    0.0000 C   0  0  0  0  0  0  0  0  0  0  0  0
    2.5981    4.5000    0.0000 C   0  0  0  0  0  0  0  0  0  0  0  0
    1.7320    5.0000    0.0000 C   0  0  0  0  0  0  0  0  0  0  0  0
    0.8660    4.5000    0.0000 C   0  0  0  0  0  0  0  0  0  0  0  0
    1.7321    2.0000    0.0000 N   0  0  0  0  0  0  0  0  0  0  0  0
   -0.8660    3.5000    0.0000 C   0  0  0  0  0  0  0  0  0  0  0  0
   -1.7321    3.0000    0.0000 C   0  0  0  0  0  0  0  0  0  0  0  0
   -2.5981    3.5000    0.0000 C   0  0  0  0  0  0  0  0  0  0  0  0
   -3.4641    3.0000    0.0000 O   0  0  0  0  0  0  0  0  0  0  0  0
   -2.5981    4.5000    0.0000 O   0  0  0  0  0  0  0  0  0  0  0  0
   -1.7320    2.0000    0.0000 N   0  0  0  0  0  0  0  0  0  0  0  0
  1  2  2  0  0  0  0
  1  3  1  0  0  0  0
  3  4  1  0  0  0  0
  4  5  2  0  0  0  0
  5  6  1  0  0  0  0
  6  7  2  0  0  0  0
  7  8  1  0  0  0  0
  8  3  2  0  0  0  0
  4  9  1  0  0  0  0
  1 10  1  0  0  0  0
 10 11  1  0  0  0  0
 11 12  1  0  0  0  0
 12 13  2  0  0  0  0
 12 14  1  0  0  0  0
 11 15  1  0  0  0  0
M  END
>  <Name>
Kynurenine_B

$$$$
FC101_N
  SLPMS1  03010512002D

 22 23  0  0  0  0  0  0  0  0999 V2000
    0.0000   -1.0000    0.0000 C   0  0  0  0  0  0  0  0  0  0  0  0
    0.0000    0.0000    0.0000 O   0  0  0  0  0  0  0  0  0  0  0  0
   -0.8660   -1.5000    0.0000 C   0  0  0  0  0  0  0  0  0  0  0  0
   -1.7321   -1.0000    0.0000 C   0  0  0  0  0  0  0  0  0  0  0  0
   -2.5981   -1.5000    0.0000 C   0  0  0  0  0  0  0  0  0  0  0  0
   -3.4641   -1.0000    0.0000 C   0  0  0  0  0  0  0  0  0  0  0  0
   -3.4641    0.0000    0.0000 O   0  0  0  0  0  0  0  0  0  0  0  0
   -4.3301   -1.5000    0.0000 C   0  0  0  0  0  0  0  0  0  0  0  0
   -4.3301   -2.5000    0.0000 C   0  0  0  0  0  0  0  0  0  0  0  0
   -3.4641   -3.0000    0.0000 O   0  0  0  0  0  0  0  0  0  0  0  0
   -2.5981   -2.5000    0.0000 C   0  0  0  0  0  0  0  0  0  0  0  0
   -1.7320   -3.0000    0.0000 C   0  0  0  0  0  0  0  0  0  0  0  0
   -0.8660   -2.5000    0.0000 C   0  0  0  0  0  0  0  0  0  0  0  0
   -4.6721   -3.4397    0.0000 C   0  0  0  0  0  0  0  0  0  0  0  0
   -5.3149   -2.3264    0.0000 C   0  0  0  0  0  0  0  0  0  0  0  0
   -1.7321    0.0000    0.0000 N   0  0  0  0  0  0  0  0  0  0  0  0
    0.8660   -1.5000    0.0000 C   0  0  0  0  0  0  0  0  0  0  0  0
    1.7321   -1.0000    0.0000 C   0  0  0  0  0  0  0  0  0  0  0  0
    1.7320    0.0000    0.0000 N   0  0  0  0  0  0  0  0  0  0  0  0
    2.5981    0.5000    0.0000 C   0  0  0  0  0  0  0  0  0  0  0  0
    2.5981   -1.5000    0.0000 C   0  0  0  0  0  0  0  0  0  0  0  0
    3.4641   -1.0000    0.0000 O   0  0  0  0  0  0  0  0  0  0  0  0
  1  2  2  0  0  0  0
  1  3  1  0  0  0  0
  3  4  1  0  0  0  0
  4  5  2  0  0  0  0
  5  6  1  0  0  0  0
  6  7  2  0  0  0  0
  6  8  1  0  0  0  0
  8  9  1  0  0  0  0
  9 10  1  0  0  0  0
 10 11  1  0  0  0  0
 11  5  1  0  0  0  0
 11 12  2  0  0  0  0
 12 13  1  0  0  0  0
 13  3  2  0  0  0  0
  9 14  1  0  0  0  0
  9 15  1  0  0  0  0
  4 16  1  0  0  0  0
  1 17  1  0  0  0  0
 17 18  1  0  0  0  0
 18 19  1  0  0  0  0
 19 20  1  0  0  0  0
 18 21  1  0  0  0  0
 21 22  1  0  0  0  0
M  END
>  <Name>
FC101_N

$$$$
FC101_i
  SLPMS1  03010512002D

 23 24  0  0  0  0  0  0  0  0999 V2000
    0.0000   -1.0000    0.0000 C   0  0  0  0  0  0  0  0  0  0  0  0
    0.0000    0.0000    0.0000 O   0  0  0  0  0  0  0  0  0  0  0  0
   -0.8660   -1.5000    0.0000 C   0  0  0  0  0  0  0  0  0  0  0  0
   -1.7321   -1.0000    0.0000 C   0  0  0  0  0  0  0  0  0  0  0  0
   -2.5981   -1.5000    0.0000 C   0  0  0  0  0  0  0  0  0  0  0  0
   -3.4641   -1.0000    0.0000 C   0  0  0  0  0  0  0  0  0  0  0  0
   -3.4641    0.0000    0.0000 O   0  0  0  0  0  0  0  0  0  0  0  0
   -4.3301   -1.5000    0.0000 C   0  0  0  0  0  0  0  0  0  0  0  0
   -4.3301   -2.5000    0.0000 C   0  0  0  0  0  0  0  0  0  0  0  0
   -3.4641   -3.0000    0.0000 O   0  0  0  0  0  0  0  0  0  0  0  0
   -2.5981   -2.5000    0.0000 C   0  0  0  0  0  0  0  0  0  0  0  0
   -1.7320   -3.0000    0.0000 C   0  0  0  0  0  0  0  0  0  0  0  0
   -0.8660   -2.5000    0.0000 C   0  0  0  0  0  0  0  0  0  0  0  0
   -4.6721   -3.4397    0.0000 C   0  0  0  0  0  0  0  0  0  0  0  0
   -5.3149   -2.3264    0.0000 C   0  0  0  0  0  0  0  0  0  0  0  0
   -1.7321    0.0000    0.0000 N   0  0  0  0  0  0  0  0  0  0  0  0
    0.8660   -1.5000    0.0000 C   0  0  0  0  0  0  0  0  0  0  0  0
    1.7321   -1.0000    0.0000 C   0  0  0  0  0  0  0  0  0  0  0  0
    2.5981   -1.5000    0.0000 N   0  0  0  0  0  0  0  0  0  0  0  0
    3.4641   -1.0000    0.0000 C   0  0  0  0  0  0  0  0  0  0  0  0
    2.5981   -2.5000    0.0000 C   0  0  0  0  0  0  0  0  0  0  0  0
    1.7320    0.0000    0.0000 C   0  0  0  0  0  0  0  0  0  0  0  0
    2.5981    0.5000    0.0000 O   0  0  0  0  0  0  0  0  0  0  0  0
  1  2  2  0  0  0  0
  1  3  1  0  0  0  0
  3  4  1  0  0  0  0
  4  5  2  0  0  0  0
  5  6  1  0  0  0  0
  6  7  2  0  0  0  0
  6  8  1  0  0  0  0
  8  9  1  0  0  0  0
  9 10  1  0  0  0  0
 10 11  1  0  0  0  0
 11  5  1  0  0  0  0
 11 12  2  0  0  0  0
 12 13  1  0  0  0  0
 13  3  2  0  0  0  0
  9 14  1  0  0  0  0
  9 15  1  0  0  0  0
  4 16  1  0  0  0  0
  1 17  1  0  0  0  0
 17 18  1  0  0  0  0
 18 19  1  0  0  0  0
 19 20  1  0  0  0  0
 19 21  1  0  0  0  0
 18 22  1  0  0  0  0
 22 23  1  0  0  0  0
M  END
>  <Name>
FC101_i

$$$$
Fc101_L
  SLPMS1  03010512002D

 24 25  0  0  0  0  0  0  0  0999 V2000
    0.0000   -1.0000    0.0000 C   0  0  0  0  0  0  0  0  0  0  0  0
    0.0000    0.0000    0.0000 O   0  0  0  0  0  0  0  0  0  0  0  0
   -0.8660   -1.5000    0.0000 C   0  0  0  0  0  0  0  0  0  0  0  0
   -1.7321   -1.0000    0.0000 C   0  0  0  0  0  0  0  0  0  0  0  0
   -2.5981   -1.5000    0.0000 C   0  0  0  0  0  0  0  0  0  0  0  0
   -3.4641   -1.0000    0.0000 C   0  0  0  0  0  0  0  0  0  0  0  0
   -3.4641    0.0000    0.0000 O   0  0  0  0  0  0  0  0  0  0  0  0
   -4.3301   -1.5000    0.0000 C   0  0  0  0  0  0  0  0  0  0  0  0
   -4.3301   -2.5000    0.0000 C   0  0  0  0  0  0  0  0  0  0  0  0
   -3.4641   -3.0000    0.0000 O   0  0  0  0  0  0  0  0  0  0  0  0
   -2.5981   -2.5000    0.0000 C   0  0  0  0  0  0  0  0  0  0  0  0
   -1.7320   -3.0000    0.0000 C   0  0  0  0  0  0  0  0  0  0  0  0
   -0.8660   -2.5000    0.0000 C   0  0  0  0  0  0  0  0  0  0  0  0
   -4.6721   -3.4397    0.0000 C   0  0  0  0  0  0  0  0  0  0  0  0
   -5.3149   -2.3264    0.0000 C   0  0  0  0  0  0  0  0  0  0  0  0
   -1.7321    0.0000    0.0000 N   0  0  0  0  0  0  0  0  0  0  0  0
    0.8660   -1.5000    0.0000 C   0  0  0  0  0  0  0  0  0  0  0  0
    1.7321   -1.0000    0.0000 C   0  0  0  0  0  0  0  0  0  0  0  0
    2.5981   -1.5000    0.0000 N   0  3  0  0  0  0  0  0  0  0  0  0
    3.0981   -0.6340    0.0000 C   0  0  0  0  0  0  0  0  0  0  0  0
    3.4641   -2.0000    0.0000 C   0  0  0  0  0  0  0  0  0  0  0  0
    2.0981   -2.3660    0.0000 C   0  0  0  0  0  0  0  0  0  0  0  0
    1.7320    0.0000    0.0000 C   0  0  0  0  0  0  0  0  0  0  0  0
    2.5981    0.5000    0.0000 O   0  0  0  0  0  0  0  0  0  0  0  0
  1  2  2  0  0  0  0
  1  3  1  0  0  0  0
  3  4  1  0  0  0  0
  4  5  2  0  0  0  0
  5  6  1  0  0  0  0
  6  7  2  0  0  0  0
  6  8  1  0  0  0  0
  8  9  1  0  0  0  0
  9 10  1  0  0  0  0
 10 11  1  0  0  0  0
 11  5  1  0  0  0  0
 11 12  2  0  0  0  0
 12 13  1  0  0  0  0
 13  3  2  0  0  0  0
  9 14  1  0  0  0  0
  9 15  1  0  0  0  0
  4 16  1  0  0  0  0
  1 17  1  0  0  0  0
 17 18  1  0  0  0  0
 18 19  1  0  0  0  0
 19 20  1  0  0  0  0
 19 21  1  0  0  0  0
 19 22  1  0  0  0  0
 18 23  1  0  0  0  0
 23 24  1  0  0  0  0
M  CHG  1  19   1
M  END
>  <Name>
Fc101_L

$$$$
FC101_formyl
  SLPMS1  03010512002D

 23 24  0  0  0  0  0  0  0  0999 V2000
    0.0000   -1.0000    0.0000 C   0  0  0  0  0  0  0  0  0  0  0  0
    0.0000    0.0000    0.0000 O   0  0  0  0  0  0  0  0  0  0  0  0
   -0.8660   -1.5000    0.0000 C   0  0  0  0  0  0  0  0  0  0  0  0
   -1.7321   -1.0000    0.0000 C   0  0  0  0  0  0  0  0  0  0  0  0
   -2.5981   -1.5000    0.0000 C   0  0  0  0  0  0  0  0  0  0  0  0
   -3.4641   -1.0000    0.0000 C   0  0  0  0  0  0  0  0  0  0  0  0
   -3.4641    0.0000    0.0000 O   0  0  0  0  0  0  0  0  0  0  0  0
   -4.3301   -1.5000    0.0000 C   0  0  0  0  0  0  0  0  0  0  0  0
   -4.3301   -2.5000    0.0000 C   0  0  0  0  0  0  0  0  0  0  0  0
   -3.4641   -3.0000    0.0000 O   0  0  0  0  0  0  0  0  0  0  0  0
   -2.5981   -2.5000    0.0000 C   0  0  0  0  0  0  0  0  0  0  0  0
   -1.7320   -3.0000    0.0000 C   0  0  0  0  0  0  0  0  0  0  0  0
   -0.8660   -2.5000    0.0000 C   0  0  0  0  0  0  0  0  0  0  0  0
   -4.6721   -3.4397    0.0000 C   0  0  0  0  0  0  0  0  0  0  0  0
   -5.3149   -2.3264    0.0000 C   0  0  0  0  0  0  0  0  0  0  0  0
   -1.7321    0.0000    0.0000 N   0  0  0  0  0  0  0  0  0  0  0  0
    0.8660   -1.5000    0.0000 C   0  0  0  0  0  0  0  0  0  0  0  0
    1.7321   -1.0000    0.0000 C   0  0  0  0  0  0  0  0  0  0  0  0
    2.6456   -1.4067    0.0000 N   0  0  0  0  0  0  0  0  0  0  0  0
    3.3147   -0.6636    0.0000 C   0  0  0  0  0  0  0  0  0  0  0  0
    2.8147    0.2024    0.0000 O   0  0  0  0  0  0  0  0  0  0  0  0
    1.8366   -0.0055    0.0000 C   0  0  0  0  0  0  0  0  0  0  0  0
    5.3147   -1.6186    0.0000 C   0  0  0  0  0  0  0  0  0  0  0  0
  1  2  2  0  0  0  0
  1  3  1  0  0  0  0
  3  4  1  0  0  0  0
  4  5  2  0  0  0  0
  5  6  1  0  0  0  0
  6  7  2  0  0  0  0
  6  8  1  0  0  0  0
  8  9  1  0  0  0  0
  9 10  1  0  0  0  0
 10 11  1  0  0  0  0
 11  5  1  0  0  0  0
 11 12  2  0  0  0  0
 12 13  1  0  0  0  0
 13  3  2  0  0  0  0
  9 14  1  0  0  0  0
  9 15  1  0  0  0  0
  4 16  1  0  0  0  0
  1 17  1  0  0  0  0
 17 18  1  0  0  0  0
 18 19  1  0  0  0  0
 19 20  1  0  0  0  0
 20 21  1  0  0  0  0
 21 22  1  0  0  0  0
 22 18  1  0  0  0  0
M  END
>  <Name>
FC101_formyl

$$$$
FC101_acetonide_R
  SLPMS1  03010512002D

 24 26  0  0  0  0  0  0  0  0999 V2000
    0.0000   -1.0000    0.0000 C   0  0  0  0  0  0  0  0  0  0  0  0
    0.0000    0.0000    0.0000 O   0  0  0  0  0  0  0  0  0  0  0  0
   -0.8660   -1.5000    0.0000 C   0  0  0  0  0  0  0  0  0  0  0  0
   -1.7321   -1.0000    0.0000 C   0  0  0  0  0  0  0  0  0  0  0  0
   -2.5981   -1.5000    0.0000 C   0  0  0  0  0  0  0  0  0  0  0  0
   -3.4641   -1.0000    0.0000 C   0  0  0  0  0  0  0  0  0  0  0  0
   -3.4641    0.0000    0.0000 O   0  0  0  0  0  0  0  0  0  0  0  0
   -4.3301   -1.5000    0.0000 C   0  0  0  0  0  0  0  0  0  0  0  0
   -4.3301   -2.5000    0.0000 C   0  0  0  0  0  0  0  0  0  0  0  0
   -3.4641   -3.0000    0.0000 O   0  0  0  0  0  0  0  0  0  0  0  0
   -2.5981   -2.5000    0.0000 C   0  0  0  0  0  0  0  0  0  0  0  0
   -1.7320   -3.0000    0.0000 C   0  0  0  0  0  0  0  0  0  0  0  0
   -0.8660   -2.5000    0.0000 C   0  0  0  0  0  0  0  0  0  0  0  0
   -4.6721   -3.4397    0.0000 C   0  0  0  0  0  0  0  0  0  0  0  0
   -5.3149   -2.3264    0.0000 C   0  0  0  0  0  0  0  0  0  0  0  0
   -1.7321    0.0000    0.0000 N   0  0  0  0  0  0  0  0  0  0  0  0
    0.8660   -1.5000    0.0000 C   0  0  0  0  0  0  0  0  0  0  0  0
    1.7321   -1.0000    0.0000 C   0  0  0  0  0  0  0  0  0  0  0  0
    2.6456   -1.4067    0.0000 N   0  0  0  0  0  0  0  0  0  0  0  0
    3.3147   -0.6636    0.0000 C   0  0  0  0  0  0  0  0  0  0  0  0
    2.8147    0.2024    0.0000 O   0  0  0  0  0  0  0  0  0  0  0  0
    1.8366   -0.0055    0.0000 C   0  0  0  0  0  0  0  0  0  0  0  0
    4.1237   -0.0758    0.0000 C   0  0  0  0  0  0  0  0  0  0  0  0
    3.9839   -1.4067    0.0000 C   0  0  0  0  0  0  0  0  0  0  0  0
  1  2  2  0  0  0  0
  1  3  1  0  0  0  0
  3  4  1  0  0  0  0
  4  5  2  0  0  0  0
  5  6  1  0  0  0  0
  6  7  2  0  0  0  0
  6  8  1  0  0  0  0
  8  9  1  0  0  0  0
  9 10  1  0  0  0  0
 10 11  1  0  0  0  0
 11  5  1  0  0  0  0
 11 12  2  0  0  0  0
 12 13  1  0  0  0  0
 13  3  2  0  0  0  0
  9 14  1  0  0  0  0
  9 15  1  0  0  0  0
  4 16  1  0  0  0  0
  1 17  1  0  0  0  0
 17 18  1  0  0  0  0
 18 19  1  0  0  0  0
 19 20  1  0  0  0  0
 20 21  1  0  0  0  0
 21 22  1  0  0  0  0
 22 18  1  0  0  0  0
 20 23  1  0  0  0  0
 20 24  1  0  0  0  0
M  END
>  <Name>
FC101_acetonide_R

$$$$
Fc101_Imidazole
  SLPMS1  03010512002D

 22 24  0  0  0  0  0  0  0  0999 V2000
    0.0000   -1.0000    0.0000 C   0  0  0  0  0  0  0  0  0  0  0  0
    0.0000    0.0000    0.0000 O   0  0  0  0  0  0  0  0  0  0  0  0
   -0.8660   -1.5000    0.0000 C   0  0  0  0  0  0  0  0  0  0  0  0
   -1.7321   -1.0000    0.0000 C   0  0  0  0  0  0  0  0  0  0  0  0
   -2.5981   -1.5000    0.0000 C   0  0  0  0  0  0  0  0  0  0  0  0
   -3.4641   -1.0000    0.0000 C   0  0  0  0  0  0  0  0  0  0  0  0
   -3.4641    0.0000    0.0000 O   0  0  0  0  0  0  0  0  0  0  0  0
   -4.3301   -1.5000    0.0000 C   0  0  0  0  0  0  0  0  0  0  0  0
   -4.3301   -2.5000    0.0000 C   0  0  0  0  0  0  0  0  0  0  0  0
   -3.4641   -3.0000    0.0000 O   0  0  0  0  0  0  0  0  0  0  0  0
   -2.5981   -2.5000    0.0000 C   0  0  0  0  0  0  0  0  0  0  0  0
   -1.7320   -3.0000    0.0000 C   0  0  0  0  0  0  0  0  0  0  0  0
   -0.8660   -2.5000    0.0000 C   0  0  0  0  0  0  0  0  0  0  0  0
   -4.6721   -3.4397    0.0000 C   0  0  0  0  0  0  0  0  0  0  0  0
   -5.3149   -2.3264    0.0000 C   0  0  0  0  0  0  0  0  0  0  0  0
   -1.7321    0.0000    0.0000 N   0  0  0  0  0  0  0  0  0  0  0  0
    0.8660   -1.5000    0.0000 C   0  0  0  0  0  0  0  0  0  0  0  0
    1.7321   -1.0000    0.0000 C   0  0  0  0  0  0  0  0  0  0  0  0
    2.6456   -1.4067    0.0000 N   0  0  0  0  0  0  0  0  0  0  0  0
    3.3147   -0.6636    0.0000 C   0  0  0  0  0  0  0  0  0  0  0  0
    2.8147    0.2024    0.0000 N   0  0  0  0  0  0  0  0  0  0  0  0
    1.8366   -0.0055    0.0000 C   0  0  0  0  0  0  0  0  0  0  0  0
  1  2  2  0  0  0  0
  1  3  1  0  0  0  0
  3  4  1  0  0  0  0
  4  5  2  0  0  0  0
  5  6  1  0  0  0  0
  6  7  2  0  0  0  0
  6  8  1  0  0  0  0
  8  9  1  0  0  0  0
  9 10  1  0  0  0  0
 10 11  1  0  0  0  0
 11  5  1  0  0  0  0
 11 12  2  0  0  0  0
 12 13  1  0  0  0  0
 13  3  2  0  0  0  0
  9 14  1  0  0  0  0
  9 15  1  0  0  0  0
  4 16  1  0  0  0  0
  1 17  1  0  0  0  0
 17 18  1  0  0  0  0
 18 19  1  0  0  0  0
 19 20  2  0  0  0  0
 20 21  1  0  0  0  0
 21 22  1  0  0  0  0
 22 18  2  0  0  0  0
M  END
>  <Name>
Fc101_Imidazole

$$$$
Fc101_Ozazole
  SLPMS1  03010512002D

 22 24  0  0  0  0  0  0  0  0999 V2000
    0.0000   -1.0000    0.0000 C   0  0  0  0  0  0  0  0  0  0  0  0
    0.0000    0.0000    0.0000 O   0  0  0  0  0  0  0  0  0  0  0  0
   -0.8660   -1.5000    0.0000 C   0  0  0  0  0  0  0  0  0  0  0  0
   -1.7321   -1.0000    0.0000 C   0  0  0  0  0  0  0  0  0  0  0  0
   -2.5981   -1.5000    0.0000 C   0  0  0  0  0  0  0  0  0  0  0  0
   -3.4641   -1.0000    0.0000 C   0  0  0  0  0  0  0  0  0  0  0  0
   -3.4641    0.0000    0.0000 O   0  0  0  0  0  0  0  0  0  0  0  0
   -4.3301   -1.5000    0.0000 C   0  0  0  0  0  0  0  0  0  0  0  0
   -4.3301   -2.5000    0.0000 C   0  0  0  0  0  0  0  0  0  0  0  0
   -3.4641   -3.0000    0.0000 O   0  0  0  0  0  0  0  0  0  0  0  0
   -2.5981   -2.5000    0.0000 C   0  0  0  0  0  0  0  0  0  0  0  0
   -1.7320   -3.0000    0.0000 C   0  0  0  0  0  0  0  0  0  0  0  0
   -0.8660   -2.5000    0.0000 C   0  0  0  0  0  0  0  0  0  0  0  0
   -4.6721   -3.4397    0.0000 C   0  0  0  0  0  0  0  0  0  0  0  0
   -5.3149   -2.3264    0.0000 C   0  0  0  0  0  0  0  0  0  0  0  0
   -1.7321    0.0000    0.0000 N   0  0  0  0  0  0  0  0  0  0  0  0
    0.8660   -1.5000    0.0000 C   0  0  0  0  0  0  0  0  0  0  0  0
    1.7321   -1.0000    0.0000 C   0  0  0  0  0  0  0  0  0  0  0  0
    2.6456   -1.4067    0.0000 N   0  0  0  0  0  0  0  0  0  0  0  0
    3.3147   -0.6636    0.0000 C   0  0  0  0  0  0  0  0  0  0  0  0
    2.8147    0.2024    0.0000 O   0  0  0  0  0  0  0  0  0  0  0  0
    1.8366   -0.0055    0.0000 C   0  0  0  0  0  0  0  0  0  0  0  0
  1  2  2  0  0  0  0
  1  3  1  0  0  0  0
  3  4  1  0  0  0  0
  4  5  2  0  0  0  0
  5  6  1  0  0  0  0
  6  7  2  0  0  0  0
  6  8  1  0  0  0  0
  8  9  1  0  0  0  0
  9 10  1  0  0  0  0
 10 11  1  0  0  0  0
 11  5  1  0  0  0  0
 11 12  2  0  0  0  0
 12 13  1  0  0  0  0
 13  3  2  0  0  0  0
  9 14  1  0  0  0  0
  9 15  1  0  0  0  0
  4 16  1  0  0  0  0
  1 17  1  0  0  0  0
 17 18  1  0  0  0  0
 18 19  1  0  0  0  0
 19 20  2  0  0  0  0
 20 21  1  0  0  0  0
 21 22  1  0  0  0  0
 22 18  2  0  0  0  0
M  END
>  <Name>
Fc101_Ozazole

$$$$
FC101_M
  SLPMS1  03010512002D

 22 23  0  0  0  0  0  0  0  0999 V2000
    0.0000   -1.0000    0.0000 C   0  0  0  0  0  0  0  0  0  0  0  0
    0.0000    0.0000    0.0000 O   0  0  0  0  0  0  0  0  0  0  0  0
   -0.8660   -1.5000    0.0000 C   0  0  0  0  0  0  0  0  0  0  0  0
   -1.7321   -1.0000    0.0000 C   0  0  0  0  0  0  0  0  0  0  0  0
   -2.5981   -1.5000    0.0000 C   0  0  0  0  0  0  0  0  0  0  0  0
   -3.4641   -1.0000    0.0000 C   0  0  0  0  0  0  0  0  0  0  0  0
   -3.4641    0.0000    0.0000 O   0  0  0  0  0  0  0  0  0  0  0  0
   -4.3301   -1.5000    0.0000 C   0  0  0  0  0  0  0  0  0  0  0  0
   -4.3301   -2.5000    0.0000 C   0  0  0  0  0  0  0  0  0  0  0  0
   -3.4641   -3.0000    0.0000 O   0  0  0  0  0  0  0  0  0  0  0  0
   -2.5981   -2.5000    0.0000 C   0  0  0  0  0  0  0  0  0  0  0  0
   -1.7320   -3.0000    0.0000 C   0  0  0  0  0  0  0  0  0  0  0  0
   -0.8660   -2.5000    0.0000 C   0  0  0  0  0  0  0  0  0  0  0  0
   -4.6721   -3.4397    0.0000 C   0  0  0  0  0  0  0  0  0  0  0  0
   -5.3149   -2.3264    0.0000 C   0  0  0  0  0  0  0  0  0  0  0  0
   -1.7321    0.0000    0.0000 N   0  0  0  0  0  0  0  0  0  0  0  0
    0.8660   -1.5000    0.0000 C   0  0  0  0  0  0  0  0  0  0  0  0
    1.7321   -1.0000    0.0000 C   0  0  0  0  0  0  0  0  0  0  0  0
    2.5981   -1.5000    0.0000 C   0  0  0  0  0  0  0  0  0  0  0  0
    3.4641   -1.0000    0.0000 O   0  0  0  0  0  0  0  0  0  0  0  0
    2.5981   -2.5000    0.0000 O   0  0  0  0  0  0  0  0  0  0  0  0
    1.7320    0.0000    0.0000 N   0  0  0  0  0  0  0  0  0  0  0  0
  1  2  2  0  0  0  0
  1  3  1  0  0  0  0
  3  4  1  0  0  0  0
  4  5  2  0  0  0  0
  5  6  1  0  0  0  0
  6  7  2  0  0  0  0
  6  8  1  0  0  0  0
  8  9  1  0  0  0  0
  9 10  1  0  0  0  0
 10 11  1  0  0  0  0
 11  5  1  0  0  0  0
 11 12  2  0  0  0  0
 12 13  1  0  0  0  0
 13  3  2  0  0  0  0
  9 14  1  0  0  0  0
  9 15  1  0  0  0  0
  4 16  1  0  0  0  0
  1 17  1  0  0  0  0
 17 18  1  0  0  0  0
 18 19  1  0  0  0  0
 19 20  2  0  0  0  0
 19 21  1  0  0  0  0
 18 22  1  0  0  0  0
M  END
>  <Name>
FC101_M

$$$$
Fc101_K
  SLPMS1  03010512002D

 22 23  0  0  0  0  0  0  0  0999 V2000
    0.0000   -1.0000    0.0000 C   0  0  0  0  0  0  0  0  0  0  0  0
    0.0000    0.0000    0.0000 O   0  0  0  0  0  0  0  0  0  0  0  0
   -0.8660   -1.5000    0.0000 C   0  0  0  0  0  0  0  0  0  0  0  0
   -1.7321   -1.0000    0.0000 C   0  0  0  0  0  0  0  0  0  0  0  0
   -2.5981   -1.5000    0.0000 C   0  0  0  0  0  0  0  0  0  0  0  0
   -3.4641   -1.0000    0.0000 C   0  0  0  0  0  0  0  0  0  0  0  0
   -3.4641    0.0000    0.0000 O   0  0  0  0  0  0  0  0  0  0  0  0
   -4.3301   -1.5000    0.0000 C   0  0  0  0  0  0  0  0  0  0  0  0
   -4.3301   -2.5000    0.0000 C   0  0  0  0  0  0  0  0  0  0  0  0
   -3.4641   -3.0000    0.0000 O   0  0  0  0  0  0  0  0  0  0  0  0
   -2.5981   -2.5000    0.0000 C   0  0  0  0  0  0  0  0  0  0  0  0
   -1.7320   -3.0000    0.0000 C   0  0  0  0  0  0  0  0  0  0  0  0
   -0.8660   -2.5000    0.0000 C   0  0  0  0  0  0  0  0  0  0  0  0
   -4.6721   -3.4397    0.0000 C   0  0  0  0  0  0  0  0  0  0  0  0
   -5.3149   -2.3264    0.0000 C   0  0  0  0  0  0  0  0  0  0  0  0
   -1.7321    0.0000    0.0000 N   0  0  0  0  0  0  0  0  0  0  0  0
    0.8660   -1.5000    0.0000 C   0  0  0  0  0  0  0  0  0  0  0  0
    1.7321   -1.0000    0.0000 C   0  0  0  0  0  0  0  0  0  0  0  0
    2.5981   -1.5000    0.0000 C   0  0  0  0  0  0  0  0  0  0  0  0
    3.4641   -1.0000    0.0000 O   0  0  0  0  0  0  0  0  0  0  0  0
    2.5981   -2.5000    0.0000 N   0  0  0  0  0  0  0  0  0  0  0  0
    1.7320    0.0000    0.0000 N   0  0  0  0  0  0  0  0  0  0  0  0
  1  2  2  0  0  0  0
  1  3  1  0  0  0  0
  3  4  1  0  0  0  0
  4  5  2  0  0  0  0
  5  6  1  0  0  0  0
  6  7  2  0  0  0  0
  6  8  1  0  0  0  0
  8  9  1  0  0  0  0
  9 10  1  0  0  0  0
 10 11  1  0  0  0  0
 11  5  1  0  0  0  0
 11 12  2  0  0  0  0
 12 13  1  0  0  0  0
 13  3  2  0  0  0  0
  9 14  1  0  0  0  0
  9 15  1  0  0  0  0
  4 16  1  0  0  0  0
  1 17  1  0  0  0  0
 17 18  1  0  0  0  0
 18 19  1  0  0  0  0
 19 20  2  0  0  0  0
 19 21  1  0  0  0  0
 18 22  1  0  0  0  0
M  END
>  <Name>
Fc101_K

$$$$
Fc101_dehyroxyl
  SLPMS1  03010512002D

 21 22  0  0  0  0  0  0  0  0999 V2000
    0.0000   -1.0000    0.0000 C   0  0  0  0  0  0  0  0  0  0  0  0
    0.0000    0.0000    0.0000 O   0  0  0  0  0  0  0  0  0  0  0  0
   -0.8660   -1.5000    0.0000 C   0  0  0  0  0  0  0  0  0  0  0  0
   -1.7321   -1.0000    0.0000 C   0  0  0  0  0  0  0  0  0  0  0  0
   -2.5981   -1.5000    0.0000 C   0  0  0  0  0  0  0  0  0  0  0  0
   -3.4641   -1.0000    0.0000 C   0  0  0  0  0  0  0  0  0  0  0  0
   -3.4641    0.0000    0.0000 O   0  0  0  0  0  0  0  0  0  0  0  0
   -4.3301   -1.5000    0.0000 C   0  0  0  0  0  0  0  0  0  0  0  0
   -4.3301   -2.5000    0.0000 C   0  0  0  0  0  0  0  0  0  0  0  0
   -3.4641   -3.0000    0.0000 O   0  0  0  0  0  0  0  0  0  0  0  0
   -2.5981   -2.5000    0.0000 C   0  0  0  0  0  0  0  0  0  0  0  0
   -1.7320   -3.0000    0.0000 C   0  0  0  0  0  0  0  0  0  0  0  0
   -0.8660   -2.5000    0.0000 C   0  0  0  0  0  0  0  0  0  0  0  0
   -4.6721   -3.4397    0.0000 C   0  0  0  0  0  0  0  0  0  0  0  0
   -5.3149   -2.3264    0.0000 C   0  0  0  0  0  0  0  0  0  0  0  0
   -1.7321    0.0000    0.0000 N   0  0  0  0  0  0  0  0  0  0  0  0
    0.8660   -1.5000    0.0000 C   0  0  0  0  0  0  0  0  0  0  0  0
    1.7321   -1.0000    0.0000 C   0  0  0  0  0  0  0  0  0  0  0  0
    2.5981   -1.5000    0.0000 C   0  0  0  0  0  0  0  0  0  0  0  0
    3.4641   -1.0000    0.0000 C   0  0  0  0  0  0  0  0  0  0  0  0
    1.7320    0.0000    0.0000 N   0  0  0  0  0  0  0  0  0  0  0  0
  1  2  2  0  0  0  0
  1  3  1  0  0  0  0
  3  4  1  0  0  0  0
  4  5  2  0  0  0  0
  5  6  1  0  0  0  0
  6  7  2  0  0  0  0
  6  8  1  0  0  0  0
  8  9  1  0  0  0  0
  9 10  1  0  0  0  0
 10 11  1  0  0  0  0
 11  5  1  0  0  0  0
 11 12  2  0  0  0  0
 12 13  1  0  0  0  0
 13  3  2  0  0  0  0
  9 14  1  0  0  0  0
  9 15  1  0  0  0  0
  4 16  1  0  0  0  0
  1 17  1  0  0  0  0
 17 18  1  0  0  0  0
 18 19  1  0  0  0  0
 19 20  1  0  0  0  0
 18 21  1  0  0  0  0
M  END
>  <Name>
Fc101_dehyroxyl

$$$$
Fc101_phos
  SLPMS1  03010512002D

 25 26  0  0  0  0  0  0  0  0999 V2000
    0.0000   -1.0000    0.0000 C   0  0  0  0  0  0  0  0  0  0  0  0
    0.0000    0.0000    0.0000 O   0  0  0  0  0  0  0  0  0  0  0  0
   -0.8660   -1.5000    0.0000 C   0  0  0  0  0  0  0  0  0  0  0  0
   -1.7321   -1.0000    0.0000 C   0  0  0  0  0  0  0  0  0  0  0  0
   -2.5981   -1.5000    0.0000 C   0  0  0  0  0  0  0  0  0  0  0  0
   -3.4641   -1.0000    0.0000 C   0  0  0  0  0  0  0  0  0  0  0  0
   -3.4641    0.0000    0.0000 O   0  0  0  0  0  0  0  0  0  0  0  0
   -4.3301   -1.5000    0.0000 C   0  0  0  0  0  0  0  0  0  0  0  0
   -4.3301   -2.5000    0.0000 C   0  0  0  0  0  0  0  0  0  0  0  0
   -3.4641   -3.0000    0.0000 O   0  0  0  0  0  0  0  0  0  0  0  0
   -2.5981   -2.5000    0.0000 C   0  0  0  0  0  0  0  0  0  0  0  0
   -1.7320   -3.0000    0.0000 C   0  0  0  0  0  0  0  0  0  0  0  0
   -0.8660   -2.5000    0.0000 C   0  0  0  0  0  0  0  0  0  0  0  0
   -4.6721   -3.4397    0.0000 C   0  0  0  0  0  0  0  0  0  0  0  0
   -5.3149   -2.3264    0.0000 C   0  0  0  0  0  0  0  0  0  0  0  0
   -1.7321    0.0000    0.0000 N   0  0  0  0  0  0  0  0  0  0  0  0
    0.8660   -1.5000    0.0000 C   0  0  0  0  0  0  0  0  0  0  0  0
    1.7321   -1.0000    0.0000 C   0  0  0  0  0  0  0  0  0  0  0  0
    2.5981   -1.5000    0.0000 C   0  0  0  0  0  0  0  0  0  0  0  0
    3.4641   -1.0000    0.0000 O   0  0  0  0  0  0  0  0  0  0  0  0
    4.3301   -1.5000    0.0000 P   0  0  0  0  0  0  0  0  0  0  0  0
    4.8301   -0.6340    0.0000 O   0  0  0  0  0  0  0  0  0  0  0  0
    5.1962   -2.0000    0.0000 O   0  0  0  0  0  0  0  0  0  0  0  0
    3.8301   -2.3660    0.0000 O   0  0  0  0  0  0  0  0  0  0  0  0
    1.7320    0.0000    0.0000 N   0  0  0  0  0  0  0  0  0  0  0  0
  1  2  2  0  0  0  0
  1  3  1  0  0  0  0
  3  4  1  0  0  0  0
  4  5  2  0  0  0  0
  5  6  1  0  0  0  0
  6  7  2  0  0  0  0
  6  8  1  0  0  0  0
  8  9  1  0  0  0  0
  9 10  1  0  0  0  0
 10 11  1  0  0  0  0
 11  5  1  0  0  0  0
 11 12  2  0  0  0  0
 12 13  1  0  0  0  0
 13  3  2  0  0  0  0
  9 14  1  0  0  0  0
  9 15  1  0  0  0  0
  4 16  1  0  0  0  0
  1 17  1  0  0  0  0
 17 18  1  0  0  0  0
 18 19  1  0  0  0  0
 19 20  1  0  0  0  0
 20 21  1  0  0  0  0
 21 22  2  0  0  0  0
 21 23  1  0  0  0  0
 21 24  1  0  0  0  0
 18 25  1  0  0  0  0
M  END
>  <Name>
Fc101_phos

$$$$
FC101_a_04
  SLPMS1  03010512002D

 21 22  0  0  0  0  0  0  0  0999 V2000
    0.0000   -1.0000    0.0000 C   0  0  0  0  0  0  0  0  0  0  0  0
    0.0000    0.0000    0.0000 O   0  0  0  0  0  0  0  0  0  0  0  0
   -0.8660   -1.5000    0.0000 C   0  0  0  0  0  0  0  0  0  0  0  0
   -1.7321   -1.0000    0.0000 C   0  0  0  0  0  0  0  0  0  0  0  0
   -2.5981   -1.5000    0.0000 C   0  0  0  0  0  0  0  0  0  0  0  0
   -3.4641   -1.0000    0.0000 C   0  0  0  0  0  0  0  0  0  0  0  0
   -3.4641    0.0000    0.0000 O   0  0  0  0  0  0  0  0  0  0  0  0
   -4.3301   -1.5000    0.0000 C   0  0  0  0  0  0  0  0  0  0  0  0
   -4.3301   -2.5000    0.0000 C   0  0  0  0  0  0  0  0  0  0  0  0
   -3.4641   -3.0000    0.0000 O   0  0  0  0  0  0  0  0  0  0  0  0
   -2.5981   -2.5000    0.0000 C   0  0  0  0  0  0  0  0  0  0  0  0
   -1.7320   -3.0000    0.0000 C   0  0  0  0  0  0  0  0  0  0  0  0
   -0.8660   -2.5000    0.0000 C   0  0  0  0  0  0  0  0  0  0  0  0
   -4.6721   -3.4397    0.0000 C   0  0  0  0  0  0  0  0  0  0  0  0
   -5.3149   -2.3264    0.0000 C   0  0  0  0  0  0  0  0  0  0  0  0
   -1.7321    0.0000    0.0000 N   0  0  0  0  0  0  0  0  0  0  0  0
    0.8660   -1.5000    0.0000 C   0  0  0  0  0  0  0  0  0  0  0  0
    1.7321   -1.0000    0.0000 C   0  0  0  0  0  0  0  0  0  0  0  0
    2.5981   -1.5000    0.0000 C   0  0  0  0  0  0  0  0  0  0  0  0
    3.4641   -1.0000    0.0000 O   0  0  0  0  0  0  0  0  0  0  0  0
    1.7320    0.0000    0.0000 N   0  0  0  0  0  0  0  0  0  0  0  0
  1  2  2  0  0  0  0
  1  3  1  0  0  0  0
  3  4  1  0  0  0  0
  4  5  2  0  0  0  0
  5  6  1  0  0  0  0
  6  7  2  0  0  0  0
  6  8  1  0  0  0  0
  8  9  1  0  0  0  0
  9 10  1  0  0  0  0
 10 11  1  0  0  0  0
 11  5  1  0  0  0  0
 11 12  2  0  0  0  0
 12 13  1  0  0  0  0
 13  3  2  0  0  0  0
  9 14  1  0  0  0  0
  9 15  1  0  0  0  0
  4 16  1  0  0  0  0
  1 17  1  0  0  0  0
 17 18  1  0  0  0  0
 18 19  1  0  0  0  0
 19 20  1  0  0  0  0
 18 21  1  0  0  0  0
M  END
>  <Name>
FC101_a_04

$$$$
FC101b
  SLPMS1  03010512002D

 24 25  0  0  0  0  0  0  0  0999 V2000
    0.0000   -1.0000    0.0000 C   0  0  0  0  0  0  0  0  0  0  0  0
    0.0000    0.0000    0.0000 O   0  0  0  0  0  0  0  0  0  0  0  0
   -0.8660   -1.5000    0.0000 C   0  0  0  0  0  0  0  0  0  0  0  0
   -1.7321   -1.0000    0.0000 C   0  0  0  0  0  0  0  0  0  0  0  0
   -2.5981   -1.5000    0.0000 C   0  0  0  0  0  0  0  0  0  0  0  0
   -3.4641   -1.0000    0.0000 C   0  0  0  0  0  0  0  0  0  0  0  0
   -3.4641    0.0000    0.0000 O   0  0  0  0  0  0  0  0  0  0  0  0
   -4.3301   -1.5000    0.0000 C   0  0  0  0  0  0  0  0  0  0  0  0
   -4.3301   -2.5000    0.0000 C   0  0  0  0  0  0  0  0  0  0  0  0
   -3.4641   -3.0000    0.0000 O   0  0  0  0  0  0  0  0  0  0  0  0
   -2.5981   -2.5000    0.0000 C   0  0  0  0  0  0  0  0  0  0  0  0
   -1.7320   -3.0000    0.0000 C   0  0  0  0  0  0  0  0  0  0  0  0
   -0.8660   -2.5000    0.0000 C   0  0  0  0  0  0  0  0  0  0  0  0
   -4.6721   -3.4397    0.0000 C   0  0  0  0  0  0  0  0  0  0  0  0
   -5.3149   -2.3264    0.0000 C   0  0  0  0  0  0  0  0  0  0  0  0
   -1.7321    0.0000    0.0000 N   0  0  0  0  0  0  0  0  0  0  0  0
    0.8660   -1.5000    0.0000 C   0  0  0  0  0  0  0  0  0  0  0  0
    1.7321   -1.0000    0.0000 C   0  0  0  0  0  0  0  0  0  0  0  0
    2.5981   -1.5000    0.0000 N   0  0  0  0  0  0  0  0  0  0  0  0
    3.4641   -1.0000    0.0000 C   0  0  0  0  0  0  0  0  0  0  0  0
    3.4641    0.0000    0.0000 O   0  0  0  0  0  0  0  0  0  0  0  0
    4.3301   -1.5000    0.0000 C   0  0  0  0  0  0  0  0  0  0  0  0
    1.7320    0.0000    0.0000 C   0  0  0  0  0  0  0  0  0  0  0  0
    2.5981    0.5000    0.0000 O   0  0  0  0  0  0  0  0  0  0  0  0
  1  2  2  0  0  0  0
  1  3  1  0  0  0  0
  3  4  1  0  0  0  0
  4  5  2  0  0  0  0
  5  6  1  0  0  0  0
  6  7  2  0  0  0  0
  6  8  1  0  0  0  0
  8  9  1  0  0  0  0
  9 10  1  0  0  0  0
 10 11  1  0  0  0  0
 11  5  1  0  0  0  0
 11 12  2  0  0  0  0
 12 13  1  0  0  0  0
 13  3  2  0  0  0  0
  9 14  1  0  0  0  0
  9 15  1  0  0  0  0
  4 16  1  0  0  0  0
  1 17  1  0  0  0  0
 17 18  1  0  0  0  0
 18 19  1  0  0  0  0
 19 20  1  0  0  0  0
 20 21  2  0  0  0  0
 20 22  1  0  0  0  0
 18 23  1  0  0  0  0
 23 24  1  0  0  0  0
M  END
>  <Name>
FC101b

$$$$
Kynurenine_A
  SLPMS1  03010512002D

 15 15  0  0  0  0  0  0  0  0999 V2000
    0.0000    3.0000    0.0000 C   0  0  0  0  0  0  0  0  0  0  0  0
    0.0000    2.0000    0.0000 O   0  0  0  0  0  0  0  0  0  0  0  0
    0.8660    3.5000    0.0000 C   0  0  0  0  0  0  0  0  0  0  0  0
    1.7321    3.0000    0.0000 C   0  0  0  0  0  0  0  0  0  0  0  0
    2.5981    3.5000    0.0000 C   0  0  0  0  0  0  0  0  0  0  0  0
    2.5981    4.5000    0.0000 C   0  0  0  0  0  0  0  0  0  0  0  0
    1.7320    5.0000    0.0000 C   0  0  0  0  0  0  0  0  0  0  0  0
    0.8660    4.5000    0.0000 C   0  0  0  0  0  0  0  0  0  0  0  0
    1.7321    2.0000    0.0000 N   0  0  0  0  0  0  0  0  0  0  0  0
   -0.8660    3.5000    0.0000 C   0  0  0  0  0  0  0  0  0  0  0  0
   -1.7321    3.0000    0.0000 C   0  0  0  0  0  0  0  0  0  0  0  0
   -2.5981    3.5000    0.0000 C   0  0  0  0  0  0  0  0  0  0  0  0
   -3.4641    3.0000    0.0000 O   0  0  0  0  0  0  0  0  0  0  0  0
   -2.5981    4.5000    0.0000 O   0  0  0  0  0  0  0  0  0  0  0  0
   -1.7320    2.0000    0.0000 N   0  0  0  0  0  0  0  0  0  0  0  0
  1  2  2  0  0  0  0
  1  3  1  0  0  0  0
  3  4  1  0  0  0  0
  4  5  2  0  0  0  0
  5  6  1  0  0  0  0
  6  7  2  0  0  0  0
  7  8  1  0  0  0  0
  8  3  2  0  0  0  0
  4  9  1  0  0  0  0
  1 10  1  0  0  0  0
 10 11  1  0  0  0  0
 11 12  1  0  0  0  0
 12 13  2  0  0  0  0
 12 14  1  0  0  0  0
 11 15  1  0  0  0  0
M  END
>  <Name>
Kynurenine_A

$$$$
Kyn_D
  SLPMS1  03010512002D

 14 14  0  0  0  0  0  0  0  0999 V2000
    0.0000    3.0000    0.0000 C   0  0  0  0  0  0  0  0  0  0  0  0
    0.0000    2.0000    0.0000 O   0  0  0  0  0  0  0  0  0  0  0  0
    0.8660    3.5000    0.0000 C   0  0  0  0  0  0  0  0  0  0  0  0
    1.7321    3.0000    0.0000 C   0  0  0  0  0  0  0  0  0  0  0  0
    2.5981    3.5000    0.0000 C   0  0  0  0  0  0  0  0  0  0  0  0
    2.5981    4.5000    0.0000 C   0  0  0  0  0  0  0  0  0  0  0  0
    1.7320    5.0000    0.0000 C   0  0  0  0  0  0  0  0  0  0  0  0
    0.8660    4.5000    0.0000 C   0  0  0  0  0  0  0  0  0  0  0  0
   -0.8660    3.5000    0.0000 C   0  0  0  0  0  0  0  0  0  0  0  0
   -1.7321    3.0000    0.0000 C   0  0  0  0  0  0  0  0  0  0  0  0
   -2.5981    3.5000    0.0000 C   0  0  0  0  0  0  0  0  0  0  0  0
   -3.4641    3.0000    0.0000 O   0  0  0  0  0  0  0  0  0  0  0  0
   -2.5981    4.5000    0.0000 O   0  0  0  0  0  0  0  0  0  0  0  0
   -1.7320    2.0000    0.0000 N   0  0  0  0  0  0  0  0  0  0  0  0
  1  2  2  0  0  0  0
  1  3  1  0  0  0  0
  3  4  1  0  0  0  0
  4  5  2  0  0  0  0
  5  6  1  0  0  0  0
  6  7  2  0  0  0  0
  7  8  1  0  0  0  0
  8  3  2  0  0  0  0
  1  9  1  0  0  0  0
  9 10  1  0  0  0  0
 10 11  1  0  0  0  0
 11 12  2  0  0  0  0
 11 13  1  0  0  0  0
 10 14  1  0  0  0  0
M  END
>  <Name>
Kyn_D

$$$$
Kynurenine_e
  SLPMS1  03010512002D

 14 14  0  0  0  0  0  0  0  0999 V2000
    0.0000    3.0000    0.0000 C   0  0  0  0  0  0  0  0  0  0  0  0
    0.0000    2.0000    0.0000 O   0  0  0  0  0  0  0  0  0  0  0  0
    0.8660    3.5000    0.0000 C   0  0  0  0  0  0  0  0  0  0  0  0
    1.7321    3.0000    0.0000 C   0  0  0  0  0  0  0  0  0  0  0  0
    2.5981    3.5000    0.0000 C   0  0  0  0  0  0  0  0  0  0  0  0
    2.5981    4.5000    0.0000 C   0  0  0  0  0  0  0  0  0  0  0  0
    1.7320    5.0000    0.0000 C   0  0  0  0  0  0  0  0  0  0  0  0
    0.8660    4.5000    0.0000 C   0  0  0  0  0  0  0  0  0  0  0  0
   -0.8660    3.5000    0.0000 C   0  0  0  0  0  0  0  0  0  0  0  0
   -1.7321    3.0000    0.0000 C   0  0  0  0  0  0  0  0  0  0  0  0
   -2.5981    3.5000    0.0000 C   0  0  0  0  0  0  0  0  0  0  0  0
   -3.4641    3.0000    0.0000 O   0  0  0  0  0  0  0  0  0  0  0  0
   -2.5981    4.5000    0.0000 O   0  0  0  0  0  0  0  0  0  0  0  0
   -1.7320    2.0000    0.0000 N   0  0  0  0  0  0  0  0  0  0  0  0
  1  2  2  0  0  0  0
  1  3  1  0  0  0  0
  3  4  1  0  0  0  0
  4  5  2  0  0  0  0
  5  6  1  0  0  0  0
  6  7  2  0  0  0  0
  7  8  1  0  0  0  0
  8  3  2  0  0  0  0
  1  9  1  0  0  0  0
  9 10  1  0  0  0  0
 10 11  1  0  0  0  0
 11 12  2  0  0  0  0
 11 13  1  0  0  0  0
 10 14  1  0  0  0  0
M  END
>  <Name>
Kynurenine_e

$$$$
Kynurenine_f
  SLPMS1  03010512002D

 14 14  0  0  0  0  0  0  0  0999 V2000
    0.0000    3.0000    0.0000 C   0  0  0  0  0  0  0  0  0  0  0  0
    0.0000    2.0000    0.0000 O   0  0  0  0  0  0  0  0  0  0  0  0
    0.8660    3.5000    0.0000 C   0  0  0  0  0  0  0  0  0  0  0  0
    1.7321    3.0000    0.0000 C   0  0  0  0  0  0  0  0  0  0  0  0
    2.5981    3.5000    0.0000 C   0  0  0  0  0  0  0  0  0  0  0  0
    2.5981    4.5000    0.0000 C   0  0  0  0  0  0  0  0  0  0  0  0
    1.7320    5.0000    0.0000 C   0  0  0  0  0  0  0  0  0  0  0  0
    0.8660    4.5000    0.0000 C   0  0  0  0  0  0  0  0  0  0  0  0
    1.7321    2.0000    0.0000 N   0  0  0  0  0  0  0  0  0  0  0  0
   -0.8660    3.5000    0.0000 C   0  0  0  0  0  0  0  0  0  0  0  0
   -1.7321    3.0000    0.0000 C   0  0  0  0  0  0  0  0  0  0  0  0
   -2.5981    3.5000    0.0000 C   0  0  0  0  0  0  0  0  0  0  0  0
   -3.4641    3.0000    0.0000 O   0  0  0  0  0  0  0  0  0  0  0  0
   -1.7320    2.0000    0.0000 N   0  0  0  0  0  0  0  0  0  0  0  0
  1  2  2  0  0  0  0
  1  3  1  0  0  0  0
  3  4  1  0  0  0  0
  4  5  2  0  0  0  0
  5  6  1  0  0  0  0
  6  7  2  0  0  0  0
  7  8  1  0  0  0  0
  8  3  2  0  0  0  0
  4  9  1  0  0  0  0
  1 10  1  0  0  0  0
 10 11  1  0  0  0  0
 11 12  1  0  0  0  0
 12 13  1  0  0  0  0
 11 14  1  0  0  0  0
M  END
>  <Name>
Kynurenine_f

$$$$
Kynurenine_g
  SLPMS1  03010512002D

 14 14  0  0  0  0  0  0  0  0999 V2000
    0.0000    3.0000    0.0000 C   0  0  0  0  0  0  0  0  0  0  0  0
    0.0000    2.0000    0.0000 O   0  0  0  0  0  0  0  0  0  0  0  0
    0.8660    3.5000    0.0000 C   0  0  0  0  0  0  0  0  0  0  0  0
    1.7321    3.0000    0.0000 C   0  0  0  0  0  0  0  0  0  0  0  0
    2.5981    3.5000    0.0000 C   0  0  0  0  0  0  0  0  0  0  0  0
    2.5981    4.5000    0.0000 C   0  0  0  0  0  0  0  0  0  0  0  0
    1.7320    5.0000    0.0000 C   0  0  0  0  0  0  0  0  0  0  0  0
    0.8660    4.5000    0.0000 C   0  0  0  0  0  0  0  0  0  0  0  0
    1.7321    2.0000    0.0000 N   0  0  0  0  0  0  0  0  0  0  0  0
   -0.8660    3.5000    0.0000 C   0  0  0  0  0  0  0  0  0  0  0  0
   -1.7321    3.0000    0.0000 C   0  0  0  0  0  0  0  0  0  0  0  0
   -2.5981    3.5000    0.0000 C   0  0  0  0  0  0  0  0  0  0  0  0
   -3.4641    3.0000    0.0000 O   0  0  0  0  0  0  0  0  0  0  0  0
   -1.7320    2.0000    0.0000 N   0  0  0  0  0  0  0  0  0  0  0  0
  1  2  2  0  0  0  0
  1  3  1  0  0  0  0
  3  4  1  0  0  0  0
  4  5  2  0  0  0  0
  5  6  1  0  0  0  0
  6  7  2  0  0  0  0
  7  8  1  0  0  0  0
  8  3  2  0  0  0  0
  4  9  1  0  0  0  0
  1 10  1  0  0  0  0
 10 11  1  0  0  0  0
 11 12  1  0  0  0  0
 12 13  1  0  0  0  0
 11 14  1  0  0  0  0
M  END
>  <Name>
Kynurenine_g

$$$$
L-tryptophan
  SLPMS1  03010512002D

 16 16  0  0  0  0  0  0  0  0999 V2000
   -2.1085   -2.2565    0.0000 C   0  0  0  0  0  0  0  0  0  0  0  0
   -1.4394   -1.5134    0.0000 O   0  0  0  0  0  0  0  0  0  0  0  0
   -3.0866   -2.0486    0.0000 C   0  0  0  0  0  0  0  0  0  0  0  0
   -3.3957   -1.0976    0.0000 C   0  0  0  0  0  0  0  0  0  0  0  0
   -4.3738   -0.8896    0.0000 C   0  0  0  0  0  0  0  0  0  0  0  0
   -5.1170   -1.5588    0.0000 C   0  0  0  0  0  0  0  0  0  0  0  0
   -5.9830   -1.0588    0.0000 C   0  0  0  0  0  0  0  0  0  0  0  0
   -6.8490   -1.5588    0.0000 C   0  0  0  0  0  0  0  0  0  0  0  0
   -6.8490   -2.5588    0.0000 C   0  0  0  0  0  0  0  0  0  0  0  0
   -5.9830   -3.0588    0.0000 C   0  0  0  0  0  0  0  0  0  0  0  0
   -5.1170   -2.5588    0.0000 C   0  0  0  0  0  0  0  0  0  0  0  0
   -5.7751   -0.0806    0.0000 N   0  0  0  0  0  0  0  0  0  0  0  0
   -4.7805    0.0239    0.0000 C   0  0  0  0  0  0  0  0  0  0  0  0
   -3.7558   -2.7918    0.0000 N   0  0  0  0  0  0  0  0  0  0  0  0
   -1.7995   -3.2076    0.0000 O   0  0  0  0  0  0  0  0  0  0  0  0
    0.5606   -1.5918    0.0000 O   0  0  0  0  0  0  0  0  0  0  0  0
  1  2  2  0  0  0  0
  1  3  1  0  0  0  0
  3  4  1  0  0  0  0
  4  5  1  0  0  0  0
  5  6  1  0  0  0  0
  6  7  2  0  0  0  0
  7  8  1  0  0  0  0
  8  9  2  0  0  0  0
  9 10  1  0  0  0  0
 10 11  2  0  0  0  0
 11  6  1  0  0  0  0
  7 12  1  0  0  0  0
 12 13  1  0  0  0  0
 13  5  2  0  0  0  0
  3 14  1  0  0  0  0
  1 15  1  0  0  0  0
M  END
>  <Name>
L-tryptophan

$$$$
