# Supplementary material for: Use of in-silico assays to characterize the ADMET profile and identify potential therapeutic targets of fusarochromanone, a novel anti-cancer agent
Source: In Silico Pharmacol. 2015 Jun 4;3:6. doi: 10.1186/s40203-015-0010-5 (PMC4464579; doi:10.1186/s40203-015-0010-5)
Supplement: Additional file 3: — Statistical measurement of binary and linear predictive models in order to estimate prediction accuracy of ADMET Predictor. Contains concordance, sensitivity, and specificity of all binary models used in this study; contains R2 values and n for both training and test sets for all models used in this study. [file 40203_2015_10_MOESM3_ESM.xlsx]

## Sheet: Add file 2
	Additional file 2 - Statistical measurement of binary and linear predictive models in order to estimate prediction accuracy of ADMET Predictor
	Binary Model	Negatives	Positives	Total	Correct	Concordance	Sensitivity	Specificity		Linear Model	R^2	n training set	n test set
	BBB filter	20	174	194	188	0.969	0.977	0.9		S+log P	0.971	11061	1759
	Tox ER filter	21	23	44	40	0.909	0.913	0.905		S+log D	0.8907	5789	1793
	MRTD	82	77	159	124	0.78	0.727	0.829		S+Peff	0.755	238	62
	Tox REPR	17	20	37	32	0.865	0.85	0.882		S+MDCK	0.718	286	57
	hERG filter	76	137	213	184	0.864	0.869	0.855		S+Sw	0.908	2641	955
	Mut 97+1537	202	34	236	215	0.911	0.824	0.926		S+log BB	0.743	416	46
	Mut m97+1537	174	47	221	198	0.896	0.787	0.925		S+PrUnbnd	0.68	689	102
	Mut 98	561	162	723	640	0.885	0.833	0.9		S+RBP	0.708	98	14
	Mut m98	394	313	707	612	0.866	0.802	0.916		Tox ER	0.904	98	24
	Mut 100	253	129	382	332	0.869	0.891	0.858		Tox BRM Mouse	0.612	167	42
	Mut m100	473	216	689	557	0.808	0.773	0.825		Tox hERG	0.61	582	164
	Mut 102+wp2	78	17	95	89	0.937	1	0.923		Tox Rat	0.541	5718	1430
	Mut m102+wp2	71	9	80	71	0.888	0.778	0.901
	Mut 1535	185	34	219	202	0.922	0.882	0.93
	Mut m1535	352	59	411	367	0.893	0.831	0.903
	Tox CABR	112	166	278	221	0.795	0.801	0.786
	Tox PHOS	76	40	116	109	0.94	0.902	0.96
	Tox AlkPhos	7	5	12	11	0.917	1	0.857
	Tox SGOT	6	6	12	11	0.917	0.833	1
	Tox SGPT	12	6	18	16	0.889	0.833	0.917
	Tox LDH	7	5	12	11	0.849	1	0.857
	Tox GGT	11	4	15	14	0.84	1	0.909
	These models were used in ranking of analogs. FC101a and analogs fell within the AD of these models, unless otherwise noted.
