# Supplementary material for: Use of in-silico assays to characterize the ADMET profile and identify potential therapeutic targets of fusarochromanone, a novel anti-cancer agent
Source: In Silico Pharmacol. 2015 Jun 4;3:6. doi: 10.1186/s40203-015-0010-5 (PMC4464579; doi:10.1186/s40203-015-0010-5)
Supplement: Additional file 4: — Detailed account of molecular docking protocol for caspase-related proteins. Detailed account of the steps, protocol, and settings used to dock leadset4 with all 49 proteins of interest. Details are of most significance to the SYBYL-X user. [file 40203_2015_10_MOESM4_ESM.xlsx]

## Sheet: additional file 01
	Additional file 3 - SYBYL-X molecular docking protocol details of caspase-related proteins
	PDB ID	Details of docking	Docking run name
	2Y1L	MCS Mode - surface 1 of 9	DockingRun2Y1L_leadset4
		Dimeric caspase-8. Nothing removed
	3R5J	MCS Mode - Surface 1 of 4	Dockingrun_3R5J_leadset4_Nligand
	1RHJ	MCS Mode - surface 1 of 2	DockingRun_1RHJ_leadset4
	1NW9	MCS Mode - surface 1 of 5	DockingRun_1NW9_leadset4_000
	3EZQ	MCS Mode - surface 1 of 32	Dockingrun_3EZQ_leadset4_000
	1ICH	Automatic mode	DockingRun_1ICH_leadset4_000
	3QO4	Automatic mode	DockingRun_3QO4_leadset4
	3H11	MCS Mode - Surface 1 of 6	DockingRun_3H11_leadset4_000
	4JB8	MCS Mode - Surface 1 of 2	DockingRun_4JB8_leadset4
	1TNR	MCS Mode - Surface 1 of 2	DockingRun_1TNR_leadset4_000
	3ALQ	MCS Mode- Surface 1 of 28	DockingRun_3ALQ_leadset4
	4BD2	MCS Mode - Surface 1 of 2	DockingRun_4BD2_BidBH3extracted_leadset4_000
		Chain C (Bid BH3) was removed after retrieval
	2M5B	Chains B (Bid) were removed	DockingRun_2M5B_BidBH3extracted_leadset4
		MCS Mode - Surface 1 of 3
	2YQ6	Chain A (BCL-2) was removed. BIM SAHB, beta 5 is left to be docked	DockingRun_2YQ6_BCL-2extracted_leadset4_000
		C terminal could not be charged
		Automatic mode
	2M5I	Automatic mode used	DockingRun_2M5I_leadset4_000
	2BID	MCS Mode - Surface 1 of 3	DockingRun_2BID_leadset4_000
	1G5J	Chain A (BCL-xL) was removed, leaving only death promoting region of BAD	DockingRun_1G5J_BCL-XLextracted_leadset4
		MCS Mode - Surface 1 of 5
	3MQP	Removed chain A (Bcl-2), leaving only BH3 domain of NOXA	DockingRun_3MQP_BCL-2extracted_leadset4
	2ROC	Removed chain A (Mcl-1), leaving only BH3 domain of PUMA	DockingRun_2ROC_MCL-1extracted_leadset4
		Automatic Mode
	4AQ3	Inhibitor ligand, Q398_1163, was extracted from chain A.	DockingRun_4AQ3_chain A ligand extracted_leadset4
		The ligand is present in chains A-F but I only extracted it from Chain A.
		MCS Mode - Surface 1 of 10
	4C52	Extracted all of chain B, and ligand X0D300 from chain A	DockingRun_4C52_extracted_chainB_and_chainAligand_leadset4_000
		MCS Mode - Surface 1 of 5
	3ZLN	Extracted ligand H0Y1197 from Chain A	DockingRun_3ZLN_extracted ligand from chain A_leadset4
		MCS Mode - Surface 1 of 2
	3WIX	Removed ligand (compound 4 inhibitor) from Chain A of Mcl-1	DockingRun_3WIX_extracted_chainA_ligand_leadset4
		MCS Mode - Surface 1 of 9
	4B4S	Remove Chain B (Bim), leaving BCL-B	DockingRun_4B4S_removed chainB_leadset4_000
		MCS Mode - Surface 1 of 1
	3YGS	Chain C (APAF-1) removed	DockingRun_3YGS_chainC_removed_leadset4
		Automatic mode
	4JQY	Pro caspase 3 - crystal form 1	DockingRun_4JQY_leadset4_000
		MCS Mode - Surface 1 of 7
	4JR2	Remove chains C and D (Ac-DEVD-CMK), leaving only procaspase-7	DockingRun_4JR2_removed_chainCandD_leadset4
		MCS Mode - Surface 1 of 7
	2K7Z	MCS Mode - Surface 1 of 7	DockingRun_2K7Z_leadset4_000
	4N6G	Chains A and B represent procaspase-6, specifically an allosteric site	DockingRun_4N6G_ligand2GQ_extracted_leadset4
		Ligand 2GQ was extracted
		MCS Mode - Surface 1 of 6
	3YGS	Removed chain P, leaving only APAF-1	DockingRun_3YGS_leadset_002
		Automatic mode
		leadset4_multi3.mol2
	3YGS	Did Not remove chain P (pro-caspase 9)	DockingRun_3YGS_chainP_leadset4_001
		MCS Mode - Surface 1 of 1
	3UED	Deleted chains B & D, leaving only Survivin	DockingRun_3UED_leadset4_002
		MCS Mode - Surface 1 of 2
	4AUQ	Removed chains A & D	DockingRun_4AUQ_leadset4_002
		MCS Mode - Surface 1 of 3
	3M0A	Removed chain D	DockingRun_3M0A_leadset4
		MCS Mode - surface 1 of 1
	4LII	Extracted ligand FAD	DockingRun_4LII_leadset4_001
		MCS Mode - surface 1 of 7
	1TNF	Prepared protein in surflex setup file	DockingRun_1TNF_leadset4_000
		MCS mode- surface 1 of 5
	2AZ5	MCS model surface 1 of 5	DockingRun_2AZ5_leadset4
	1DDF	No ligand/chain to extract	DockingRun_1DDF_leadset4_000
		MCS mode- 1 of 1
	4MSV	Removed FAS ligand (chain A) and water molecules using atom expression view	DockingRun_4MSV_chainB_leadset4_000
		Decoy receptor 3, aka TNNFRSF6, was not removed
		MCS mode- 1 of 2
	4MSV	Removed chain B (decoy receptor)	DockingRun_4MSV_chainA_leadset4
		MCS mode- 1 of 1
	4NEU	X-ray structure of Receptor Interacting Protein 1 (RIP1) kinase domain with a 1-aminoisoquinoline	DockingRun_4neu_chainAligandremoved_000
		Inhibitor.
		removed ligand on chain A
		charged only termini SYBYL selected
		pdb4neu_chainAligandremoved_P.mol2
		MCS mode - 1 of 9
	1IYR	DFF45	DockingRun_1iyr_000
		NMR Structure Ensemble Of Dff-C Domain
		model 1 retrieved
		pdb1iyr_P.mol2
		MCS mode - 1 of 1
	1IBX	DFF40:45 complex	DockingRun_1ibx_000
		NMR STRUCTURE OF DFF40 AND DFF45 N-TERMINAL DOMAIN COMPLEX
		no chains removed
		pdb1ibx_P.mol2
		MCS mode - 1 of 4
	1IBX	DFF40:45 complex	DockingRun_1ibx_chainBremoved_000
		NMR STRUCTURE OF DFF40 AND DFF45 N-TERMINAL DOMAIN COMPLEX
		chain B removed
		pdb1ibx_chainBremoved_P.mol2
		MCS mode - 1 of 1
	1F2H	TRADD	DockingRun_1F2H_000
		SOLUTION STRUCTURE OF THE N-TERMINAL DOMAIN OF THE TNFR1
		ASSOCIATED PROTEIN, TRADD.
		pdb1f2h_P.mol2
		MCS Mode- 1 of 4
	3M0D	TRAF1:TRAF2:cIAP2 complex	DockingRun_3M0d_ABDremoved_000
		Crystal structure of the TRAF1:TRAF2:cIAP2 complex
		chain A, B, and D removed
		pdb3m0d_chainA,B,Dremoved_P.mol2
		Automatic mode
	3M0D	TRAF1:TRAF2:cIAP2 complex	DockingRun_3M0d_001
		Crystal structure of the TRAF1:TRAF2:cIAP2 complex
		pdb3m0d_P.mol2
		MCS mode - 1 of 3
	3M06	TRAF2	DockingRun_3M06_000
		Crystal Structure of TRAF2
		pdb3m06_P.mol2
		MCS mode- 1 of 5
	3TUG	Crystal structure of the HECT domain of ITCH E3 ubiquitin ligase	DockingRun_3tug_000
		all unknown ligands and CL ligand were extracted
		pdb3tug_P.mol2
		MCS mode- 1of 3
	Details are specific to the molecular docking protocol for each protein docked with leadset4, which includes FC101a.
	Information in column two represents protomol generation method, and any details that deviated from the protocol provided in the Experimental Methods section.
	Information provided is specific to the SYBYL-X user
