# Supplementary material for: Use of in-silico assays to characterize the ADMET profile and identify potential therapeutic targets of fusarochromanone, a novel anti-cancer agent
Source: In Silico Pharmacol. 2015 Jun 4;3:6. doi: 10.1186/s40203-015-0010-5 (PMC4464579; doi:10.1186/s40203-015-0010-5)
Supplement: Additional file 5: — Specificity matrix design and SYBYL-X molecular docking detailed protocol. Detailed experimental section for the retrieval, preparation, and molecular docking of 11 FDA approved drugs with their therapeutic target. Data used to design specificity matrix and to investigate FC101a’s specificity. Details are of the most significance to the SYBYL-X user. [file 40203_2015_10_MOESM5_ESM.xlsx]

## Sheet: Additional file 02
	Additional file 2 - Specificity matrix design and SYBYL-X molecular docking protocol details
	1) Set up an Excel table with 11 drugs (Y-axis) and 11 targets (X-axis).
	2) Select 11 commonly prescribed drugs; ensure these drugs represent all known classes of therapeutic targets. Each structure was saved in the following format: drug’s market name_01.
		a. Each drug was sketched in SYBYL-X 2.1.1 sketch mode, using accepted sketching protocol.
		b. After naming the molecule, each was saved and exported.
	3) FC101a was previously sketched. Confirmed the correct structure of FC101a.
	4) All 12 drugs were imported into a single spreadsheet for 2 purposes.
		a. Confirmed the correct structure of each molecule.
		b. Performed an energy minimization step.
	5) All molecules were exported together and the file was saved as drugmatrix_file_multi12.mol2
	6) Looked up the PDB ID for each of the 11 targets. The crystal structure of each target was found with its respective drug bound to the active site.
	7) Next, retrieved the targets one at a time. After retrieving the target, protein preparation steps were taken, which included the following:
		a. Removing water molecules
		b. Analysis of the protein using Atom View mode and subsequent removal of any irrelevant chains.
		c. Analysis of protein using the Structure Preparation Tool. Charges were placed on all termini, this includes artificial termini created from missing segments of the protein’s crystal structure; hydrogens were added via SYBYL’s H-bonding method; and lastly, a staged minimization step was conducted using default settings as mentioned below:
		i. Uncheck box #4 and #6
		ii. 5000 steps and apply to all
		iii. Simplex was set to None
		iv. Energy level set to .5 kcal/mol
		d. Saved the protein in the following format: PDB ID.mol2
	8) Initiated a docking setup file and selected the nearly prepared protein. I selected to prepare the protein and at this point, the drug ligand was extracted and saved in the following format: PDB ID_ligand.mol2. A final Staged Minimization step was conducted using the same settings as above.
	9) Using Ligand Mode, a protomol was generated based on the location of the previously extracted ligand.
	10) Next, the source of the ligand to be docked with the protein was changed to Mol2 and the protein’s native ligand, the drug that was previously extracted, was selected.
	11) Default settings were applied
		a. Geom X
		b. C_Score box was selected
		c. 1 processor only
	12) Job was saved in the following format: Dockingrun_PDB ID_ ligand source_000
	13) After completed docking, results were analyzed. Two ligand poses were selected and scores were arranged in descending order based on their Total Score. Results were changed to TSV format and exported to Excel for further analysis.
	14) Total Score for each docking were placed in the Excel element associated with the target and the corresponding drug, thus yielding a diagonal control line representing strong binding affinity. Steps 7-14 were repeated for all involved drugs.
	1CQP was retrieved and prepared as stated above – I removed water molecules and chain B (chain B and A are identical)
	o Analyzed, charged termini, and added Hydrogen’s via H-bonding
	o Staged minimization per protocol and saved protein
	i. pdb1cqp.mol2
	o Initiated docking protocol for prepared 1CQP and its native ligand.
	o Prepared protein by extracting ligand
	ii. pdb1cqp_ligand.mol2
	o Ligand mode, Geom X, C_score, default settings
	iii. Protomol file: pdb1cqp_H-L-0.50-0-protomol.mol2
	iv. Docking name: DockingRun_1cqp_drugfile01_001
	o Results exported to excel document with specificity matrix for later analysis.
	15) Repeated steps 7-14 with the following proteins
		a. 1CVW
	i.
		b. 1FEL
	i. C-terminal, A/ASP175 was left uncharged (SYBYL would not allow me to apply a charge. No hydrogens were added because SYBYL would not allow me to do so.)
	ii. Docking run: DockingRun_1FEL_Nligand_001
		c. 1LXF
	i.
		d. 1PRP
	i. Extracted drug, TNT, was not used during docking. I sketched the drug TNT and saved in a file which was used to dock into DNA
	1. Ligand source file:TNT.mol2
	ii. Docking run: DockingRun_1PRP_TNT_001
		e. 1SR7
	i. Removed drug (ligand) from chain B and left ligand bound to active site in chain A.
	ii. Docking name: DockingRun_1SR7_Nligand_001
		f. 2VDM
	i. Removed ligand AGG, which is Tirofiban
	ii. Docking run: DockingRun_2VDM_Nligand
		g. 1XMU
	i. Ligand A/ROF was extracted.
	ii. Docking run:
		h. 2BOB
	i. Docking run: DockingRun_2BOB_Nligand
	ii. Error: “Unable to find necessary files”
		i. 4COX
	i. Chain A and Chain B removed
	ii. Ligand C/IMN removed and ligand in chain D was left.
	iii. Docking run: DockingRun_4cox_Nligand_001
		j. 3ERT
	i. Docking name: DockingRun_3ERT_Nligand_001
		k. 1OKC
	i. Docking name: DockingRun_1OKC_Nligand_001
	16) Dockings were then performed between each of the proteins in the specificity matrix and drugmatrixfile_multi12.mol2. This file contained FC101a and the sketched structure of each of the 11 drug molecules.
	17) Prepared proteins were used. These proteins are denoted by “_H” in their file name.
	i. I compared the _H version with the regular version to insure the ligand had been extracted.
	ii. Details of each docking are below. Ligand Mode was not used for this set of dockings due to the likely hood of all non-native ligands scoring extremely low – Ligand Mode only takes into account the area of the protein where the drug was extracted from. Multi Channel Surface Mode (MCS Mode) was used instead, which takes the entire protein into account and determines all potential binding pocke…
			1CQP
			o MCS Mode – surface 1 of 3
			o Geom X, C_score, default settings
			o Drugmatrix_file_multi12.mol2
			o DockingRun_1CQP_drugmatrix12_001
			1CVW
			o MCS Mode – surface 1 of 6
			o Geom X, C_score, default settings
			o DockingRun_1CVW_drugmatrix12
			1FEL
			o Prepared protein in docking setup file
			o Extracted ligand 184/FEN
			o MCS Mode – surface 1 of 2
			o Default settings
			o DockingRun_1FEL_drugmatrix12_01
			1LXF
			o Default settings
			o MCS Mode – surface 1 of 1selected
			o Dockingrun_1LXF_drugmatrix12
			1PRP
			o Default settings
			o MCS Mode – surface 1 of 1 selected
			o Dockingrun_1PRP_drugmatrix12_000
			1SR7
			o Default settings
			o MCS Mode – surface 1 of 11 selected
			o Dockingrun_1SR7_Drugmatrix12
			2VDM
			o Default settings
			o MCS Mode – surface 1 of 23 selected.
			o Dockingrun_2VDM_Drugmatrix12_000
			1OKC
			o Default settings
			o Dockingrun_1OKC_Drugmatrix12
			o MCS Mode – surface 1 of 7
			1XMU
			o Ligand D/ROF was removed; it was the only drug present. Ligand A/ROF was extracted during the previous rounds of docking.
			o Default settings
			o MCS Mode – surface 1 of 8
			o Dockingrun_1XMU_drugmatrix_12_000
			4COX
			o Removed ligand D/LMN. Ligand C/LMN and chain A and chain B were extracted during the previous docking setup file.
			o Default settings
			o MCS Mode – surface 1 of 16
			o Dockingrun_4COX_drugmatrix_12
			3ERT
			o Drug ligand was previously extracted
			o Default settings
			o MCS Mode – surface 1 of 2 selected.
			o Dockingrun_3ERT_drugmatrix_12_000
	Detailed experimental section for the molecular docking of 11 drugs and their therapeutic target. Data used to design specificity matrix.
	Information provided is specific to the SYBYL-X user
